# Supplementary material for: A brain-derived insulin signal encodes protein satiety for nutrient-specific feeding inhibition
Source: Cell Rep. 2024 May 24;43(6):114282. doi: 10.1016/j.celrep.2024.114282 (PMC11220824; doi:10.1016/j.celrep.2024.114282)
Supplement: Table S1. Raw data of CaMPARI, related to Figure 3C [file mmc2.xlsx]

## Sheet: Sheet1
					Table S1. Raw data of CaMPARI. Related to Figure 3C.
Agar						Tryptone						Sucrose
Green		Red		photoconversion		Green		Red		photoconversion		Green		Red		photoconversion
area	rawIntDen	area	rawIntDen	rate		area	rawIntDen	area	rawIntDen	rate		area	rawIntDen	area	rawIntDen	rate
25.492	21622	25.492	42836	1.98113		49.825	59017.5	49.825	112274	1.90238		57.067	33183.5	57.067	39682	1.19584
92.601	63786	92.601	83382	1.30721		44.417	28523	44.417	64306	2.25453		47.7	45216.5	47.7	53259	1.17787			n	mean	SEM
62.184	47394	64.019	83540	1.76267		42.776	26300	42.776	52619	2.00072		45.286	32506	45.286	36217	1.11416		Agar	31	1.516	0.06169
49.438	36400	49.438	63689	1.7497		62.281	34871	62.281	70036	2.00843		46.735	38055.5	46.735	47254	1.24171		Tryptone	32	1.835	0.0475
42.872	31905	42.872	43648	1.36806		44.9	37435	44.9	55096.5	1.47179		36.982	36295.5	36.982	35882.5	0.988621		Sucrose	39	1.55	0.07473
42.872	43648	50.79	49862	1.14237		46.928	34882.5	46.928	67017	1.92122		51.177	53077	51.177	57328.5	1.0801
27.906	23453	27.906	33935	1.44694		51.466	32227	51.466	65191	2.02287		52.722	34412	52.722	47441.5	1.37863
36.886	30878.5	36.886	29467	0.954289		40.845	36786	40.845	64060.5	1.74144		49.921	28491	49.921	57665	2.02397		p value
39.976	27736	39.976	46824	1.6882		36.596	28384	36.596	51827.5	1.82594		65.854	37722	65.854	81867.5	2.17029		Agar vs Tryptone	0.0022
53.494	29213	53.494	41364	1.41594		46.735	26860.5	46.735	46194	1.71977		74.641	54192	74.641	97463	1.79848		Agar vs Sucrose	0.8999
77.73	48583	77.73	83698	1.72278		45.673	27449	45.673	50952.5	1.85626		42.39	24966	42.39	53213	2.13142
44.417	31166	44.417	33197.5	1.06518		48.666	27928	48.666	51555	1.846		51.756	30754	51.756	52230.5	1.69833
34.955	27402.5	34.955	43762.5	1.59703		42.486	42418.5	42.486	82253	1.93908		70.392	47433.5	70.392	66769	1.40763
59.384	61653.5	59.384	108783	1.76443		78.31	71450.5	78.31	142156	1.98958		53.301	53930.5	53.301	94927	1.76017
61.219	33768.5	61.219	81589	2.41613		60.35	36565.5	60.35	65615.5	1.79446		49.535	46194	49.535	44971	0.973525
62.571	48886.5	62.571	82343	1.68437		50.404	40277	50.404	71868	1.78434		49.921	64782	49.921	47805	0.737936
66.047	78559.5	66.047	70014.5	0.891229		60.833	40100.5	60.833	73233	1.82624		37.948	21999	37.948	26765	1.21665
53.591	41830.5	53.591	71929.5	1.71955		58.419	58821	58.419	113282	1.92589		56.874	41532	56.874	90134	2.17023
73.385	59550.5	73.385	84027.5	1.41103		63.44	48726	63.44	100093	2.0542		51.852	55741.5	51.852	77222.5	1.38537
50.597	51291	50.597	65367	1.27443		51.852	38791	51.852	75509.5	1.94657		52.239	41759	52.239	70544	1.68931
52.239	40492	52.239	69986	1.72839		63.15	39608	63.15	65681	1.65828		38.334	19206	38.334	41233.5	2.14691
66.53	58757.5	66.53	74009.5	1.25958		88.352	63114.5	88.352	64718	1.02541		55.425	33291	55.425	64811	1.9468
52.239	44878	52.239	81824.5	1.82327		56.97	33769.5	56.97	60390.5	1.78831		66.143	46026	66.143	91291.5	1.98348
49.052	42216	49.052	77528	1.83646		71.937	47630	71.937	68059	1.42891		47.314	23974.5	47.314	50233.5	2.09529
47.604	46027.5	47.604	70781	1.5378		66.143	38046.5	66.143	59136.5	1.55432		60.157	38419	60.157	85423	2.22346
46.252	26104	46.252	41872	1.60405		51.949	38227	51.949	57289.5	1.49867		51.563	31175	51.563	63963	2.05174
48.569	44029	48.569	67928	1.5428		51.659	28923.5	51.659	47122	1.62919		51.756	27846	51.756	43858.5	1.57504
67.302	80568	67.302	74456	0.924139		38.817	21513	38.817	49754	2.31274		47.024	22030	47.024	30840	1.39991
83.427	65244	83.427	94259	1.44472		45.48	37706	45.48	79843	2.11751		39.107	40432	39.107	26589.5	0.657635
38.334	37911	38.334	40750	1.07489		42.486	31950	42.486	74807	2.34138		37.369	24744	37.369	44369.5	1.79314
43.452	33226	43.452	61933	1.86399		42.197	34121	42.197	65004	1.9051		51.273	61318.5	51.273	51366.5	0.8377
						37.755	28903	37.755	47433	1.64111		51.852	43800	51.852	44146	1.0079
												43.452	43024	43.452	59759	1.38897
												37.175	33296	37.175	61250	1.83956
												44.9	30021	44.9	67690	2.25476
												34.955	36887	34.955	39361	1.06707
												51.37	43873	51.37	89754	2.04577
												37.175	31902	37.175	41621	1.30465
												50.211	38570	50.211	58085	1.50596
