# Supplementary material for: A brain-derived insulin signal encodes protein satiety for nutrient-specific feeding inhibition
Source: Cell Rep. 2024 May 24;43(6):114282. doi: 10.1016/j.celrep.2024.114282 (PMC11220824; doi:10.1016/j.celrep.2024.114282)
Supplement: Table S2. Two-way ANOVA analysis for the genetic interaction between the activation of IPCs and the inhibition of T1-DANs, related to Figure 4G [file mmc3.xlsx]

## Sheet: Sheet1
Table S2. Two-way ANOVA analysis for the genetic interaction between the activation of IPCs and the inhibition of T1-DANs. Related to Figure 4G.
Light ON		Activation of IPCs & Inhibition of T1-DANs
	Normal Food	Tryptone	Sucrose
Activation of IPCs only	* (p = 0.0173)	* (p = 0.0491)	n.s. (p = 0.5996)
Inhibition of T1-DANs only	n.s. (p = 0.7251)	n.s. (p = 0.5051)	** (p = 0.0029)
