# Supplementary material for: A brain-derived insulin signal encodes protein satiety for nutrient-specific feeding inhibition
Source: Cell Rep. 2024 May 24;43(6):114282. doi: 10.1016/j.celrep.2024.114282 (PMC11220824; doi:10.1016/j.celrep.2024.114282)
Supplement: Table S3. Two-way ANOVA analysis for the genetic interaction between the activation of IPCs and the inhibition of T1-DANs under light OFF condition, related to Figure S4G [file mmc4.xlsx]

## Sheet: Sheet1
Table S3. Two-way ANOVA analysis for the genetic interaction between the activation of IPCs and the inhibition of T1-DANs under light OFF condition. Related to Figure S4G.
Light OFF		Activation of IPCs & Inhibition of T1-DANs
	Normal Food	Tryptone	Sucrose
Activation of IPCs only	n.s. (p = 0.9839)	n.s. (p = 0.6248)	n.s. (p = 0.8991)
Inhibition of T1-DANs only	n.s. (p = 0.2138)	* (p = 0.0324)	n.s. (p = 0.5760)
