# Supplementary material for: A brain-derived insulin signal encodes protein satiety for nutrient-specific feeding inhibition
Source: Cell Rep. 2024 May 24;43(6):114282. doi: 10.1016/j.celrep.2024.114282 (PMC11220824; doi:10.1016/j.celrep.2024.114282)
Supplement: Table S4. Fly genotypes in figures, supplemental figures, and the video, related to STAR Methods [file mmc5.xlsx]

## Sheet: Sheet1
Table S4. Fly genotypes in figures, supplemental figures and the video. Related to STAR Methods.
Fig. 1	B-D	R67D01-Gal4/+
		UAS-InR-Ri/+
		R67D01-Gal4/UAS-InR-Ri
	F	R67D01-Gal4/+
		UAS-InRCA/+
		UAS-InRCA/+;R67D01-Gal4/+
	G	UAS-mGFP/+;R67D01-Gal4/+
	H	UAS-mGFP/dilp2-LexA,LexAop-Gal80;R67D01-Gal4/+
	I-J	dilp2-LexA,LexAop-Gal80/+;R67D01-Gal4/+
		UAS-InR-Ri/+
		dilp2-LexA,LexAop-Gal80/+;R67D01-Gal4/UAS-InR-Ri
	K	UAS-mGFP/TH-Gal80;R67D01-Gal4/+
	L-M	TH-Gal80/+;R67D01-Gal4/+
		UAS-InR-Ri/+
		TH-Gal80/+;R67D01-Gal4/UAS-InR-Ri
Fig. 2	A	R67D01-p65AD/UAS-mGFP;TH-C-Gal4DBD/+
		UAS-Dicer/+;UAS-InR-Ri/+
		R67D01-p65AD/+;TH-C-Gal4DBD/+
		R67D01-p65AD/ UAS-Dicer;TH-C-Gal4DBD/UAS-InR-Ri
	B	R67D01-p65AD/UAS-mGFP;DAT-B-Gal4DBD/+
		UAS-Dicer/+;UAS-InR-Ri/+
		R67D01-p65AD/+;DAT-B-Gal4DBD/+
		R67D01-p65AD/ UAS-Dicer;DAT-B-Gal4DBD/UAS-InR-Ri
	C	VT029577-p65AD/UAS-mGFP;VT038817-Gal4DBD/+
		UAS-Dicer/+;UAS-InR-Ri/+
		VT029577-p65AD/+;VT038817-Gal4DBD/+
		VT029577-p65AD/ UAS-Dicer;VT038817-Gal4DBD/UAS-InR-Ri
	D	UAS-InRDN/+
		R67D01-p65AD/+;TH-C-Gal4DBD/+
		R67D01-p65AD/UAS-InRDN;TH-C-Gal4DBD/+
	E	UAS-InRDN/+
		VT029577-p65AD/+;VT038817-Gal4DBD/+
		VT029577-p65AD/UAS-InRDN;VT038817-Gal4DBD/+
	G	R67D01-p65AD/+;TH-C-Gal4DBD/+
		UAS-InRCA/+;tub-Gal80ts/+
		R67D01-p65AD/UAS-InRCA;TH-C-Gal4DBD/tub-Gal80ts
	H	VT029577-p65AD/+;VT038817-Gal4DBD/+
		UAS-InRCA/+;tub-Gal80ts/+
		VT029577-p65AD/UAS-InRCA;VT038817-Gal4DBD/tub-Gal80ts
Fig. 3	B-C	R67D01-p65AD/UAS-CaMPARI;TH-C-Gal4DBD/+
	E	ilp21,gd2HF
	F-G	VT029577-p65AD/UAS-mGFP;VT038817-Gal4DBD/ilp21,gd2HF
	I-J	R67D01-p65AD/+;TH-C-Gal4DBD/LexAop-P2X2,UAS-jGCaMP7s
		R67D01-p65AD,dilp2-LexA/+;TH-C-Gal4DBD/UAS-jGCaMP7s
		R67D01-p65AD,dilp2-LexA/+;TH-C-Gal4DBD/LexAop-P2X2,UAS-jGCaMP7s
		R67D01-p65AD,dilp2-LexA/UAS-InRDN;TH-C-Gal4DBD/LexAop-P2X2,UAS-jGCaMP7s
Fig. 4	B-C	UAS-GtACR2/+
		R67D01-p65AD/+;TH-C-Gal4DBD/+
		R67D01-p65AD/+;TH-C-Gal4DBD/UAS-GtACR2
	D-E	UAS-GtACR2/+
		VT029577-p65AD/+;VT038817-Gal4DBD/+
		VT029577-p65AD/+;VT038817-Gal4DBD/UAS-GtACR2
	G	LexAop-CsChrimson/+;UAS-GtACR2/+
		dilp2-LexA/+
		dilp2-LexA/LexAop-CsChrimson;UAS-GtACR2/+
		UAS-GtACR2/+
		R67D01-p65AD/+;TH-C-Gal4DBD/+
		R67D01-p65AD/+;TH-C-Gal4DBD/UAS-GtACR2
		LexAop-CsChrimson/+;UAS-GtACR2/+
		R67D01-p65AD,dilp2-LexA/+;TH-C-Gal4DBD/+
		R67D01-p65AD,dilp2-LexA/LexAop-CsChrimson;TH-C-Gal4DBD/UAS-GtACR2
Fig. 5	B	UAS-CsChrimson/+
		R67D01-p65AD/+;TH-C-Gal4DBD/+
		R67D01-p65AD/UAS-CsChrimson;TH-C-Gal4DBD/+
	C	UAS-CsChrimson/+
		VT029577-p65AD/+;VT038817-Gal4DBD/+
		VT029577-p65AD/UAS-CsChrimson;VT038817-Gal4DBD/+
	E	R67D01-p65AD/+;TH-C-Gal4DBD/+
		R67D01-p65AD/UAS-CsChrimson;TH-C-Gal4DBD/+
		UAS-CsChrimson/+
		R67D01-p65AD/UAS-CsChrimson;DAT-B-Gal4DBD/+
		R67D01-p65AD/+;DAT-B-Gal4DBD/+
	G	R67D01-p65AD/+;TH-C-Gal4DBD/+
		UAS-CsChrimson/+
		R67D01-p65AD/UAS-CsChrimson;TH-C-Gal4DBD/+
Fig. 6	A	VT029577-p65AD/UAS-sytGFP;VT038817-Gal4DBD/+
	B	R55G08-Gal4/UAS-DenMark
	C	R55G08-LexA/UAS-nSyb-spGFP1-10, LexAop-CD4-spGFP11;TH-Gal4/+
	E-F	R67D01-p65AD/R55G08-LexA;TH-C-Gal4DBD/UAS-P2X2,LexAop-jGCaMP7s
		+/R55G08-LexA;+/UAS-P2X2,LexAop-jGCaMP7s
		R67D01-p65AD/R55G08-LexA;TH-C-Gal4DBD/LexAop-jGCaMP7s
	G	UAS-TH-miR/+
		R67D01-p65AD/+;TH-C-Gal4DBD/+
		R67D01-p65AD/+;TH-C-Gal4DBD/UAS-TH-miR
	H	UAS-TH-miR/+
		VT029577-p65AD/+;VT038817-Gal4DBD/+
		VT029577-p65AD/+;VT038817-Gal4DBD/UAS-TH-miR
	I	R55G08-Gal4/+
		UAS-Dop1R1-miR/+
		R55G08-Gal4/UAS-Dop1R1-miR
		UAS-Dop1R2-miR/+
		R55G08-Gal4/UAS-Dop1R2-miR
		UAS-D2R-Ri/+
		UAS-D2R-Ri/+;R55G08-Gal4/+
Fig. 7	B	UAS-GtACR2/+
		R55G08-Gal4/+
		R55G08-Gal4/UAS-GtACR2
	D	UAS-CsChrimson/+
		R55G08-Gal4/+
		UAS-CsChrimson/+;R55G08-Gal4/+
Fig. S1	A	UAS-InR-Ri/+
		dilp2-Gal4/+
		dilp2-Gal4/UAS-InR-Ri
	B	UAS-InR-Ri/+
		R48B04-Gal4/UAS-InR-Ri
		DDC-Gal4/+;UAS-InR-Ri/+
		HL9-Gal4/+;UAS-InR-Ri/+
		0104-Gal4/UAS-InR-Ri
		0273-Gal4/UAS-InR-Ri
		R15A04-Gal4/UAS-InR-Ri
Fig. S2	A	UAS-mGFP/+;R67D01-Gal4/+
	B	R67D01-p65AD/UAS-mGFP;R76F01-Gal4DBD/+
	C	R67D01-p65AD/UAS-mGFP;R55C01-Gal4DBD/+
	D	R67D01-p65AD/UAS-mGFP;R60F07-Gal4DBD/+
	E	R67D01-p65AD/UAS-mGFP;R76F05-Gal4DBD/+
	F	R67D01-p65AD/UAS-mGFP;TH-C-Gal4DBD/+
	G	R67D01-p65AD/UAS-mGFP;DAT-B-Gal4DBD/+
	H	VT029577-p65AD/UAS-mGFP;VT038817-Gal4DBD/+
Fig. S3	A	R67D01-p65AD/UAS-mGFP;TH-C-Gal4DBD/+
	B	dilp2-LexA/R67D01-p65AD;TH-C-Gal4DBD/UAS-CD4-spGFP1-10,LexAop-CD4-spGFP11
	C	dilp2-LexA/+;UAS-CD4-spGFP1-10,LexAop-CD4-spGFP11/+
	D-F	R67D01-p65AD/+;TH-C-Gal4DBD/LexAop-P2X2,UAS-jGCaMP7s
		R67D01-p65AD,dilp2-LexA/+;TH-C-Gal4DBD/UAS-jGCaMP7s
		R67D01-p65AD,dilp2-LexA/+;TH-C-Gal4DBD/LexAop-P2X2,UAS-jGCaMP7s
		R67D01-p65AD,dilp2-LexA/UAS-InRDN;TH-C-Gal4DBD/LexAop-P2X2,UAS-jGCaMP7s
Fig. S4	B	UAS-GtACR2/+
		R67D01-p65AD/+;TH-C-Gal4DBD/+
		R67D01-p65AD/+;TH-C-Gal4DBD/UAS-GtACR2
	C-D	UAS-GtACR2/+
		R67D01-p65AD/+;DAT-B-Gal4DBD/+
		R67D01-p65AD/+;DAT-B-Gal4DBD/UAS-GtACR2
	E	UAS-GtACR2/+
		VT029577-p65AD/+;VT038817-Gal4DBD/+
		VT029577-p65AD/+;VT038817-Gal4DBD/UAS-GtACR2
	G	LexAop-CsChrimson/+;UAS-GtACR2/+
		dilp2-LexA/+
		dilp2-LexA/LexAop-CsChrimson;UAS-GtACR2/+
		UAS-GtACR2/+
		R67D01-p65AD/+;TH-C-Gal4DBD/+
		R67D01-p65AD/+;TH-C-Gal4DBD/UAS-GtACR2
		LexAop-CsChrimson/+;UAS-GtACR2/+
		R67D01-p65AD,dilp2-LexA/+;TH-C-Gal4DBD/+
		R67D01-p65AD,dilp2-LexA/LexAop-CsChrimson;TH-C-Gal4DBD/UAS-GtACR2
Fig. S5	B	UAS-CsChrimson/+
		R67D01-p65AD/+;TH-C-Gal4DBD/+
		R67D01-p65AD/UAS-CsChrimson;TH-C-Gal4DBD/+
	C	UAS-CsChrimson/+
		VT029577-p65AD/+;VT038817-Gal4DBD/+
		VT029577-p65AD/UAS-CsChrimson;VT038817-Gal4DBD/+
	D	UAS-CsChrimson/+
		R67D01-p65AD/+;DAT-B-Gal4DBD/+
		R67D01-p65AD/UAS-CsChrimson;DAT-B-Gal4DBD/+
	E-F	R67D01-p65AD/+;TH-C-Gal4DBD/+
		R67D01-p65AD/UAS-CsChrimson;TH-C-Gal4DBD/+
		UAS-CsChrimson/+
Fig. S6	A1	UAS-mGFP/+;R55G08-Gal4/+
	A2	UAS-mGFP/+;R60D05-Gal4/+
	A3	UAS-mGFP/+;R37F06-Gal4/+
	A4	UAS-mGFP/+;R52B10-Gal4/+
	B0	UAS-nSyb-spGFP1-10, LexAop-CD4-spGFP11/+;TH-Gal4/+
	B1	R55G08-LexA/UAS-nSyb-spGFP1-10, LexAop-CD4-spGFP11;TH-Gal4/+
	B2	R60D05-LexA/UAS-nSyb-spGFP1-10, LexAop-CD4-spGFP11;TH-Gal4/+
	B3	R37F06-LexA/UAS-nSyb-spGFP1-10, LexAop-CD4-spGFP11;TH-Gal4/+
	B4	R52B10-LexA/UAS-nSyb-spGFP1-10, LexAop-CD4-spGFP11;TH-Gal4/+
	C-E	R67D01-p65AD/R55G08-LexA;TH-C-Gal4DBD/UAS-P2X2,LexAop-jGCaMP7s
		+/R55G08-LexA;+/UAS-P2X2,LexAop-jGCaMP7s
		R67D01-p65AD/R55G08-LexA;TH-C-Gal4DBD/LexAop-jGCaMP7s
Fig. S7	B	UAS-CsChrimson/+
		R55G08-Gal4/+
		UAS-CsChrimson/+;R55G08-Gal4/+
	C	UAS-GtACR2/+
		R55G08-Gal4/+
		R55G08-Gal4/UAS-GtACR2
	D	UAS-CsChrimson/+
		R55G08-Gal4/+
		UAS-CsChrimson/+;R55G08-Gal4/+
Video 1		VT029577-p65AD/UAS-mGFP;VT038817-Gal4DBD/+
